# Supplementary material for: A Profound Basic Characterization of eIFs in Gliomas: Identifying eIF3I and 4H as Potential Novel Target Candidates in Glioma Therapy
Source: Cancers (Basel). 2021 Mar 23;13(6):1482. doi: 10.3390/cancers13061482 (PMC8004965; doi:10.3390/cancers13061482)
Supplement: Supplementary file 1 [file cancers-13-01482-s001.zip]

Archive with 1 entries (1 files):
- Final Revision FiguresGlioma_manuscript ID (cancers-844614).pptx
